# Supplementary material for: Biodiversity of Lignicolous Freshwater Hyphomycetes from China and Thailand and Description of Sixteen Species
Source: J Fungi (Basel). 2021 Aug 18;7(8):669. doi: 10.3390/jof7080669 (PMC8399276; doi:10.3390/jof7080669)
Supplement: Supplementary file 1 [file jof-07-00669-s001.zip]

Archive with 1 entries (1 files):
- jof-1339657-supplementary.pdf
